# Supplementary material for: Economic and Clinical Benefits of Bivalent Respiratory Syncytial Virus Prefusion F (RSVpreF) Maternal Vaccine for Prevention of RSV in Infants: A Cost-Effectiveness Analysis for Mexico
Source: Vaccines (Basel). 2025 Jan 16;13(1):77. doi: 10.3390/vaccines13010077 (PMC11769006; doi:10.3390/vaccines13010077)
Supplement: Supplementary file 1 [file vaccines-13-00077-s001.zip]

Archive with 1 entries (1 files):
- vaccines-3368342-supplementary.pdf
